# Supplementary material for: Occurrence and Distribution of Persistent Organic Pollutants (POPs) from Sele River, Southern Italy: Analysis of Polychlorinated Biphenyls and Organochlorine Pesticides in a Water–Sediment System
Source: Toxics. 2022 Nov 4;10(11):662. doi: 10.3390/toxics10110662 (PMC9697341; doi:10.3390/toxics10110662)
Supplement: Supplementary file 1 [file toxics-10-00662-s001.zip]

Archive with 1 entries (1 files):
- toxics-1991177-supplementary.pdf
